# Supplementary material for: A Prototype Recombinant-Protein Based Chlamydia pecorum Vaccine Results in Reduced Chlamydial Burden and Less Clinical Disease in Free-Ranging Koalas (Phascolarctos cinereus)
Source: PLoS One. 2016 Jan 12;11(1):e0146934. doi: 10.1371/journal.pone.0146934 (PMC4710501; doi:10.1371/journal.pone.0146934)
Supplement: S1 Table — (XLSX) [file pone.0146934.s001.xlsx]

## Sheet: Sheet1
S1 Table. Plasma IgG antibody titers of both (i) at 0 months (pre-vaccination) and (ii) 6 months post vaccination in koalas (n = 23) vaccinated with a recombinant Major Outer Membrane Protein (MOMP) vaccine adjuvanted with an Immunostimulating complex adjuvant (ISC).
ID	PCR +/-	IgG Titre
		0 months	6 months
1	+	128343	4433280
2	+	0	3524978
3	+	0	2229620
4	+	158291	4433280
5	+	0	3559521
6	+	123422	3042246
7	+	236123	887231
8	+	243213	3559521
9	+	10987	3578303
10	+	167231	567391
11	+	987	521277
12	-	223421	1244961
13	-	113245	1987201
14	-	372970	2194222
15	-	158290	609876
16	-	0	3712550
17	-	0	4982774
18	-	19764	336894
19	-	112453	2292094
20	-	0	2934445
21	-	154362	1672047
22	-	0	401715
23	-	0	770256

## Sheet: Sheet2
		PCR	0	6	0	6	12
12	OLD BEAN	-	223421	1244961	0	0	0	0	0	0
13	ROBYN	-	113245	1987201	0	0	0	0	0	0
14	GRAHAM	-	372970	2194222	0	0		0	0
15	PEPPER	-	158290	609876	0	0		0	0
18	MUNGO JERRY	-	19764	336894	0	0	0	0	0	0
21	INDIGO	-	154362	1672047	0	0	0	0	0	0
227	HUNKY HARRY	-	112453	2292094	0	0	0	0	503	150
16	PATRICIA	-	0	3712550	0	0	0	0	0	0
17	CLANCY	-	0	4982774	0	0		0	0
20	WINNIE	-	0	2934445	0	0	0	0	0	0
22	MAYA	-	0	401715	0	0		0	0
23	THOR	-	0	770256	0	210		0	0
	Incidence of serology negative			20	1 of 5
	Incidence of serology positive			30	3 of 10
